# Supplementary material for: Visualizing the enzyme mechanism of mevalonate diphosphate decarboxylase
Source: Nat Commun. 2020 Aug 7;11:3969. doi: 10.1038/s41467-020-17733-0 (PMC7414129; doi:10.1038/s41467-020-17733-0)
Supplement: Supplementary file 4 — Source Data [file 41467_2020_17733_MOESM4_ESM.xlsx]

## Sheet: Fig 4b
MDDEF-MVAPP-AMPCP-Mg						MDDEF-MVAPP-ADPBeF3-Mg
Residue No	C-alpha x coordinate	C-alpha y coordinate	C-alpha z coordinate			Residue No	C-alpha x coordinate	C-alpha y coordinate	C-alpha z coordinate	C-alpha distance
0	85.244	234.393	8.367			0	84.925	234.235	8.361	0.356035
1	86.538	230.998	9.381			1	86.345	230.906	9.418	0.216984
2	86.56	227.475	8.014			2	86.387	227.366	8.08	0.214863
3	87.247	224.384	10.138			3	87.064	224.371	10.279	0.231385
4	87.319	220.594	10.016			4	87.407	220.633	10.192	0.200602
5	88.451	217.522	11.892			5	88.643	217.624	12.104	0.303664
6	89.683	214.042	11.122			6	89.987	214.174	11.316	0.384026
7	91.032	210.945	12.817			7	91.312	211.047	12.989	0.344076
8	93.567	208.746	11.004			8	93.783	208.872	11.102	0.268581
9	95.416	205.645	12.182			9	95.539	205.704	12.217	0.140837
10	99.082	204.847	11.68			10	99.154	204.788	11.526	0.179947
11	100.175	202.205	9.178			11	100.124	201.999	9.172	0.212304
12	103.346	200.103	9.078			12	103.253	199.859	8.949	0.291249
13	104.8	199.206	5.712			13	104.749	199.037	5.589	0.215153
14	105.412	195.505	5.129			14	105.133	195.324	4.891	0.408957
15	106.867	196.295	1.71			15	106.801	196.19	1.615	0.156224
16	108.77	199.539	2.199			16	108.634	199.449	2.195	0.163132
17	108.562	202.867	0.441			17	108.512	202.802	0.463	0.0849058
18	112.189	204.008	0.233			18	112.133	203.964	0.353	0.139542
19	113.179	206.81	-2.134			19	113.18	206.812	-1.953	0.181014
20	111.369	209.404	-4.232			20	111.32	209.424	-4.017	0.221418
21	111.278	209.414	-8.013			21	111.343	209.589	-7.79	0.290825
22	109.947	212.981	-7.789			22	109.917	213.12	-7.539	0.287613
23	110.746	214.949	-4.643			23	110.673	215.025	-4.339	0.321747
24	108.348	217.87	-5.309			24	108.283	217.921	-4.991	0.328557
25	105.22	215.699	-5.646			25	105.171	215.773	-5.44	0.224306
26	106.4	212.669	-3.626			26	106.407	212.775	-3.363	0.283644
27	106.135	210.199	-6.454			27	106.138	210.255	-6.151	0.308146
28	107.902	207.083	-5.148			28	107.911	207.064	-5.04	0.110027
29	110.554	204.997	-6.87			29	110.613	205.015	-6.769	0.118347
30	108.6	201.879	-5.934			30	108.663	201.873	-5.863	0.0951105
31	105.164	200.758	-4.785			31	105.23	200.777	-4.816	0.0753525
32	104.584	199.786	-1.156			32	104.533	199.781	-1.208	0.0730068
33	102.145	197.9	1.078			33	102.055	197.772	0.853	0.27406
34	101.156	198.49	4.677			34	101.007	198.374	4.449	0.296042
35	98.898	197.395	7.504			35	98.727	197.278	7.278	0.306604
36	96.814	200.058	9.201			36	96.805	200.031	9.094	0.11072
37	96.758	199.621	12.973			37	96.885	199.584	12.846	0.183377
38	94.097	200.176	15.642			38	94.384	200.211	15.631	0.289335
39	96.214	201.149	18.624			39	96.75	201.118	18.499	0.551255
40	97.969	204.255	17.323			40	98.41	204.307	17.214	0.457237
41	96.246	207.218	15.743			41	96.772	207.319	15.677	0.53966
42	96.032	210.995	15.478			42	96.553	211.08	15.381	0.536726
43	93.094	213.356	15.917			43	93.629	213.442	15.949	0.542812
44	93.447	216.73	14.215			44	93.865	216.792	14.199	0.422876
45	91.449	219.906	13.913			45	91.684	219.89	13.872	0.239086
46	92.313	222.693	11.523			46	92.387	222.804	11.538	0.134246
47	90.852	226.203	11.398			47	90.911	226.309	11.544	0.189824
48	91.541	228.658	8.609			48	91.438	228.688	8.658	0.117941
49	90.684	232.195	9.753			49	90.435	232.236	9.652	0.271814
50	91.104	235.578	8.082			50	90.717	235.603	7.955	0.408072
51	92.062	237.003	11.497			51	91.732	237.079	11.328	0.378467
52	94.976	234.633	12.13			52	94.782	234.865	11.862	0.404084
53	98.368	236.305	11.863			53	98.11	236.645	11.414	0.619488
54	100.593	233.245	11.22			54	100.243	233.533	10.828	0.599256
55	100.337	229.457	10.917			55	100.105	229.75	10.601	0.489417
56	100.231	227.768	14.332			56	100.143	228.111	14.028	0.4667
57	100.775	224.072	15.1			57	100.833	224.406	14.714	0.513728
58	99.9	222.608	18.525			58	100.259	222.985	18.19	0.61906
59	100.853	218.976	19.176			59	101.318	219.36	18.681	0.780196
60	99.669	217.264	22.361			60	100.499	217.519	21.916	0.975679
61	99.073	220.799	23.642			61	99.654	220.877	23.471	0.610644
62	102.623	222.002	22.974			62	103.087	222.332	22.72	0.623468
63	103.294	224.806	20.524			63	103.485	225.24	20.331	0.511943
64	105.599	223.445	17.838			64	105.808	224.124	17.541	0.77002
65	108.629	225.398	16.652			65	108.649	226.448	16.567	1.05362
66	109.541	226.098	13.035			66	109.488	227.614	13.046	1.51697
67	111.527	222.897	12.424			67	111.646	224.606	12.2	1.72772
68	108.887	220.771	14.156			68	109.053	222.227	13.618	1.56107
69	106.169	222.3	11.974			69	106.299	223.997	11.638	1.73482
70	107.953	221.916	8.627			70	108.061	224.457	8.245	2.57182
71	105.917	219.082	7.062			71	106.593	221.223	6.805	2.25985
72	102.717	220.668	8.448			72	103.05	221.784	8.154	1.20116
73	103.555	224.105	7.077			73	103.29	225.195	6.526	1.24977
74	104.461	222.766	3.638			74	104.357	223.6	3.233	0.932951
75	101.23	220.77	3.477			75	101.312	221.358	3.324	0.613088
76	99.169	223.832	4.462			76	99.012	224.238	4.274	0.474161
77	100.734	225.902	1.672			77	100.379	226.251	1.336	0.600601
78	100.017	223.241	-0.931			78	99.557	223.333	-0.958	0.469886
79	96.443	222.629	0.206			79	95.977	222.962	0.165	0.574218
80	95.859	226.405	0.346			80	95.465	226.752	0.152	0.559715
81	97.234	226.847	-3.183			81	96.645	227.097	-3.456	0.695665
82	94.885	224.022	-4.291			82	94.431	224.111	-4.306	0.462884
83	91.858	225.771	-2.718			83	91.397	225.931	-2.88	0.514164
84	93.105	229.28	-3.63			84	92.506	229.508	-3.722	0.647494
85	92.76	230.021	0.115			85	92.233	230.237	0.019	0.577582
86	94.768	232.945	1.528			86	94.304	233.132	1.346	0.532343
87	94.216	232.441	5.265			87	93.788	232.557	5.089	0.477091
88	96.738	231.387	7.891			88	96.307	231.558	7.677	0.510684
89	95.696	228.286	9.871			89	95.439	228.517	9.724	0.375525
90	95.755	226.777	13.356			90	95.681	226.951	13.144	0.28407
91	96.413	223.028	13.532			91	96.57	223.24	13.336	0.328647
92	95.725	221.2	16.782			92	96.082	221.527	16.682	0.494346
93	96.669	217.542	16.839			93	97.084	217.888	16.759	0.546206
94	96.869	214.851	19.495			94	97.407	215.09	19.29	0.62337
95	98.854	211.654	18.937			95	99.71	212.141	18.542	1.0611
96	97.379	208.553	20.557			96	98.517	208.914	20.131	1.26761
97	100.672	206.667	20.863			97	101.899	207.59	19.005	2.41032
98	102.426	205.27	23.959			98	105.534	208.595	19.65	6.2676
99	104.273	207.758	26.132			99	106.647	211.338	17.265	9.85271
100	107.879	208.367	25.012			100	109.528	210.914	14.807	10.6465
101	107.571	205.456	22.541			101	110.555	207.549	16.249	7.27146
102	109.164	207.438	19.725			102	110.064	205.229	13.297	6.8563
103	106.731	206.162	17.117			103	106.471	204.484	14.29	3.29776
104	106.744	207.721	13.668			104	104.776	206.275	11.386	3.34237
105	103.653	209.915	13.453			105	103.713	209.474	13.149	0.538978
106	103.981	211.524	10.028			106	104.13	211.235	9.793	0.401182
107	101.693	208.948	8.424			107	101.614	208.863	8.197	0.254941
108	98.789	209.355	10.852			108	98.873	209.33	10.773	0.117992
109	99.45	213.059	11.434			109	99.776	212.987	11.235	0.388666
110	99.594	214.197	7.809			110	99.704	214.134	7.64	0.211258
111	96.76	211.908	6.835			111	96.719	211.925	6.819	0.0471805
112	94.622	213.384	9.608			112	94.777	213.532	9.638	0.2164
113	95.683	216.915	8.647			113	95.765	217.044	8.48	0.226393
114	94.783	216.179	5.014			114	94.806	216.263	4.893	0.149084
115	91.345	214.899	6.046			115	91.459	214.975	6.114	0.152958
116	90.687	217.925	8.25			116	90.812	217.951	8.356	0.165943
117	91.688	220.32	5.473			117	91.736	220.421	5.581	0.155464
118	89.465	218.462	2.99			118	89.506	218.53	3.157	0.184916
119	86.528	219.098	5.355			119	86.527	219.019	5.496	0.161626
120	87.397	222.721	6.211			120	87.176	222.639	6.402	0.303391
121	87.91	223.817	2.633			121	87.727	223.875	2.864	0.300356
122	84.975	221.81	1.261			122	84.889	221.672	1.593	0.369681
123	87.185	219.924	-1.173			123	87.013	219.874	-0.961	0.277539
124	84.785	216.943	-1.026			124	84.777	216.773	-0.993	0.173358
125	87.541	214.524	-2.109			125	87.629	214.507	-2.006	0.136536
126	87.093	210.869	-2.955			126	87.066	210.905	-2.923	0.0552178
127	89.131	208.4	-0.964			127	89.159	208.404	-1.017	0.060075
128	91.491	208.133	-3.94			128	91.447	208.248	-4.055	0.168481
129	91.929	211.908	-4.197			129	91.931	211.998	-4.109	0.125889
130	92.243	212.254	-0.436			130	92.316	212.225	-0.325	0.135982
131	95.063	209.687	-0.647			131	95.071	209.64	-0.55	0.108083
132	96.721	211.753	-3.399			132	96.655	211.764	-3.315	0.107392
133	96.415	214.902	-1.278			133	96.591	214.913	-1.156	0.214432
134	97.918	213.261	1.813			134	97.861	213.176	2.012	0.223774
135	100.701	211.78	-0.356			135	100.719	211.842	-0.168	0.198776
136	101.952	215.319	-0.971			136	101.983	215.363	-0.655	0.320551
137	102.475	215.974	2.729			137	102.356	215.762	3.073	0.421237
138	104.179	212.661	3.509			138	104.082	212.436	3.734	0.332654
139	104.342	209.592	1.301			139	104.249	209.482	1.369	0.159289
140	103.473	207.111	4.003			140	103.224	206.983	4.009	0.280037
141	100.44	209.201	4.98			141	100.217	209.142	4.838	0.270876
142	98.643	208.26	1.754			142	98.479	208.251	1.591	0.2314
143	98.208	204.683	2.994			143	98.083	204.695	2.937	0.137906
144	96.549	205.776	6.276			144	96.553	205.686	6.275	0.0900944
145	93.464	206.877	4.311			145	93.465	206.855	4.346	0.0413521
146	92.598	203.178	4.197			146	92.489	203.143	4.238	0.121602
147	92.166	200.459	6.761			147	92.084	200.42	6.835	0.117137
148	93.604	196.969	6.926			148	93.474	196.894	6.856	0.165605
149	96.033	196.146	4.141			149	95.832	196.146	3.992	0.250204
150	96.657	199.047	1.753			150	96.555	198.929	1.516	0.28372
151	98.879	199.37	-1.318			151	98.863	199.315	-1.442	0.136591
152	100.459	202.589	-2.543			152	100.469	202.561	-2.625	0.0872238
153	100.727	202.27	-6.346			153	100.88	202.28	-6.41	0.166148
154	103.774	204.286	-7.423			154	103.815	204.413	-7.376	0.141489
155	102.063	205.438	-10.627			155	102.036	205.448	-10.565	0.0683593
156	103.87	207.902	-12.898			156	103.872	207.942	-12.758	0.145616
157	102.1	211.201	-12.14			157	102.371	211.339	-11.867	0.408673
158	100.412	213.165	-9.409			158	100.458	213.315	-9.257	0.218449
159	97.163	211.708	-10.786			159	97.239	211.907	-10.717	0.223915
160	98.226	208.016	-10.752			160	98.231	208.23	-10.696	0.221262
161	100.225	207.758	-7.475			161	100.311	207.879	-7.47	0.148533
162	97.877	206.852	-4.623			162	97.999	206.909	-4.617	0.134792
163	96.848	204.102	-2.233			163	96.846	204.094	-2.393	0.160212
164	93.923	201.691	-2.133			164	93.893	201.699	-2.389	0.257876
165	92.658	199.033	0.248			165	92.571	199.034	-0.078	0.337411
166	93.638	195.422	-0.459			166	93.604	195.399	-0.583	0.130618
167	90.677	193.094	0.268			167	90.699	193.019	0.133	0.155994
168	91.924	189.988	2.103			168	91.984	189.983	2.012	0.109115
169	88.727	188.146	3.204			169	88.854	188.064	3.144	0.162644
170	89.277	189.57	6.721			170	89.407	189.615	6.577	0.199151
171	92.671	187.883	7.073			171	92.74	187.799	6.916	0.190961
172	93.96	191.13	8.572			172	94.027	191.046	8.452	0.161075
173	91.686	190.515	11.551			173	91.76	190.502	11.475	0.106869
174	93.619	187.361	12.453			174	93.594	187.22	12.222	0.271785
175	96.922	189.263	12.612			175	96.922	189.146	12.555	0.130146
176	98.748	191.437	15.087			176	98.765	191.265	15.07	0.173672
177	101.847	193.572	15.335			177	101.898	193.417	15.127	0.264367
178	103.77	193.661	18.604			178	103.793	193.497	18.419	0.248294
179	105.919	196.77	18.974			179	105.928	196.587	18.898	0.198358
180	109.218	196.477	20.849			180	109.244	196.288	20.732	0.223799
181	110.165	199.949	22.074			181	109.98	199.809	21.94	0.26792
182	113.897	200.635	21.786			182	113.753	200.221	22.154	0.572325
183	115.363	203.91	23.036			183	113.71	204.035	22.098	1.9047
184	119.149	203.322	23.031			184	110.679	206.319	21.551	9.10567
185	119.182	204.809	19.526			185	112.888	209.397	21.175	7.96137
186	121.609	207.434	18.244			186	113.118	211.456	17.996	9.39867
187	120.183	210.635	16.772			187	115.402	209.938	15.36	5.03364
188	118.606	209.433	13.526			188	118.654	211.527	14.204	2.20155
189	118.504	210.841	10.001			189	117.981	211.072	10.449	0.726357
190	114.928	211.599	9.024			190	114.458	211.817	9.325	0.599187
191	113.241	209.233	6.616			191	112.787	209.339	7.001	0.60463
192	113.053	211.978	3.986			192	112.827	211.995	4.303	0.389684
193	116.771	212.861	4.187			193	116.531	212.809	4.636	0.511767
194	117.946	209.275	4.544			194	117.605	209.188	5.004	0.57918
195	115.999	207.945	1.585			195	115.875	207.918	1.915	0.35356
196	117.222	210.875	-0.53			196	117.077	210.898	-0.122	0.43361
197	120.841	210.12	0.372			197	120.655	210.085	0.907	0.567491
198	120.192	206.448	-0.419			198	120.093	206.454	-0.07	0.36282
199	118.656	207.189	-3.831			199	118.606	207.255	-3.497	0.34411
200	121.463	209.561	-4.737			200	121.344	209.726	-4.369	0.420488
201	124.53	207.708	-3.418			201	124.378	207.837	-3.174	0.315089
202	123.934	204.081	-2.406			202	123.771	204.213	-2.134	0.343478
203	125.584	201.37	-4.5			203	125.453	201.573	-4.244	0.352003
204	122.871	199.005	-3.224			204	122.826	199.113	-2.978	0.272406
205	119.806	200.955	-4.323			205	119.835	201.104	-4.142	0.236227
206	119.489	199.203	-7.674			206	119.557	199.254	-7.462	0.228405
207	119.437	195.878	-5.848			207	119.409	195.902	-5.65	0.201405
208	116.593	197.22	-3.72			208	116.566	197.248	-3.554	0.170496
209	114.583	198.351	-6.775			209	114.573	198.396	-6.61	0.171318
210	115.229	195.089	-8.613			210	115.247	195.141	-8.526	0.102942
211	113.489	193.142	-5.832			211	113.488	193.153	-5.808	0.0264197
212	110.452	195.232	-4.746			212	110.427	195.264	-4.822	0.0861684
213	107.985	194.058	-7.383			213	107.938	194.071	-7.419	0.0606135
214	108.573	190.333	-6.823			214	108.782	190.401	-6.792	0.221959
215	108.121	190.882	-3.086			215	108.134	190.991	-3.07	0.110932
216	104.85	192.71	-3.699			216	104.806	192.752	-3.71	0.0618142
217	103.548	189.943	-5.968			217	103.623	189.823	-5.869	0.172702
218	104.358	187.323	-3.35			218	104.704	187.247	-3.268	0.363615
219	102.64	189.306	-0.61			219	102.725	189.177	-0.65	0.159581
220	99.542	189.306	-2.824			220	99.635	189.248	-2.894	0.13005
221	99.811	185.547	-3.405			221	99.854	185.49	-3.428	0.0750133
222	100.269	184.99	0.31			222	100.371	184.878	0.3	0.151816
223	97.233	187.137	1.159			223	97.293	187.019	1.059	0.165904
224	95.11	185.098	-1.264			224	95.256	185.067	-1.521	0.297197
225	96.025	181.849	0.532			225	96.33	181.822	0.235	0.426571
226	96.335	183.3	4.054			226	96.46	183.135	3.853	0.288532
227	99.876	181.868	4.107			227	100.035	181.781	3.961	0.232736
228	101.42	183.589	7.129			228	101.405	183.402	7.12	0.187816
229	104.96	182.052	7.052			229	104.928	181.892	7.017	0.16688
230	105.226	183.037	3.399			230	105.343	182.963	3.385	0.139144
231	104.029	186.568	4.105			231	104.082	186.466	4.148	0.122727
232	106.434	186.782	7.025			232	106.484	186.604	7.095	0.197697
233	109.532	185.575	5.205			233	109.524	185.44	5.133	0.153209
234	108.919	188.034	2.339			234	108.963	188.041	2.381	0.0612291
235	108.351	191.075	4.517			235	108.397	191.007	4.629	0.138867
236	111.212	190.347	6.892			236	111.306	190.192	6.989	0.205597
237	113.677	190.123	3.991			237	113.707	190.044	4.094	0.133229
238	112.164	193.21	2.354			238	112.185	193.138	2.501	0.165027
239	112.768	195.256	5.49			239	112.794	195.049	5.728	0.316495
240	116.301	193.944	5.877			240	116.365	193.81	5.992	0.187822
241	117.003	194.776	2.234			241	117.027	194.729	2.344	0.122004
242	115.725	198.329	2.826			242	115.713	198.24	2.88	0.10479
243	118.102	198.806	5.75			243	117.973	198.784	5.875	0.18097
244	120.952	197.239	3.787			244	120.934	197.299	4.035	0.255789
245	120.766	200.115	1.324			245	120.701	200.162	1.524	0.215485
246	121.851	202.679	3.947			246	121.732	202.725	4.141	0.232192
247	125.146	200.823	4.575			247	125.053	200.893	4.772	0.228819
248	126.048	201.495	0.913			248	125.959	201.594	1.118	0.244432
249	125.212	205.185	0.997			249	125.169	205.297	1.27	0.298198
250	127.908	207.856	0.907			250	127.912	207.906	1.269	0.365459
251	128.458	208.446	3.78			251	128.447	208.453	4.115	0.335254
252	126.941	205.144	5.014			252	126.848	205.21	5.301	0.308827
253	124.615	205.074	8.001			253	124.569	205.194	8.325	0.348557
254	122.266	202.782	9.922			254	122.202	202.854	10.146	0.243836
255	118.954	203.177	11.728			255	118.897	203.248	11.944	0.234406
256	119.725	200.213	13.982			256	119.59	200.247	14.137	0.208341
257	120.539	200.567	17.649			257	120.548	200.528	17.781	0.137935
258	122.081	197.831	19.819			258	121.977	197.664	19.897	0.211634
259	118.621	197.061	21.147			259	118.542	196.786	21.229	0.297641
260	117.277	196.672	17.599			260	117.265	196.516	17.653	0.165517
261	119.687	193.851	16.95			261	119.669	193.687	16.926	0.166721
262	118.963	192.148	20.261			262	118.883	192.017	20.263	0.153509
263	115.257	192.301	19.398			263	115.16	192.087	19.445	0.239612
264	115.819	190.907	15.885			264	115.69	190.699	15.908	0.245833
265	117.945	188.071	17.26			265	117.839	187.829	17.234	0.265473
266	115.217	187.242	19.778			266	115.135	186.995	19.821	0.263784
267	112.575	187.126	17.049			267	112.457	186.981	17.119	0.199622
268	114.775	184.567	15.302			268	114.594	184.421	15.281	0.233491
269	115.013	182.536	18.531			269	114.855	182.476	18.572	0.173911
270	111.227	182.768	18.983			270	111.061	182.627	19.041	0.225391
271	110.757	181.367	15.489			271	110.734	181.17	15.55	0.207507
272	113.195	178.574	16.333			272	113.195	178.368	16.305	0.207894
273	111.091	177.74	19.409			273	111.247	177.469	19.49	0.323014
274	108.166	177.343	17.014			274	107.995	177.139	17.552	0.600251
275	106.491	180.764	17.331			275	106.429	180.621	17.516	0.241905
276	105.85	182.016	13.779			276	105.842	181.703	13.896	0.334248
277	106.733	185.707	13.885			277	106.73	185.403	13.928	0.307041
278	108.651	188.115	11.648			278	108.687	187.8	11.719	0.324903
279	110.224	191.49	12.297			279	110.3	191.183	12.313	0.316672
280	110.327	194.778	10.414			280	110.268	194.417	10.338	0.373601
281	111.872	198.194	11.081			281	111.757	197.824	11.079	0.387465
282	111.271	201.654	9.709			282	111.287	201.316	9.778	0.345342
283	113.498	204.76	9.965			283	113.376	204.486	10.031	0.307109
284	114.345	204.317	13.626			284	114.219	204.092	13.695	0.266949
285	115.347	201.75	16.247			285	115.449	201.525	16.224	0.248109
286	111.942	200.274	17.168			286	112.137	199.964	17.238	0.372861
287	111.248	196.724	16.037			287	111.293	196.478	16.09	0.255636
288	107.781	195.675	14.977			288	107.813	195.41	14.997	0.267673
289	106.952	191.977	15.092			289	106.887	191.741	15.026	0.253529
290	104.245	190.612	12.824			290	104.228	190.263	12.824	0.349414
291	102.494	187.657	14.493			291	102.46	187.359	14.522	0.301332
292	99.198	185.77	14.344			292	99.099	185.618	14.366	0.182727
293	96.717	186.741	17.067			293	96.65	186.543	17.133	0.219201
294	96.64	183.182	18.371			294	96.851	182.88	18.293	0.376575
295	100.406	183.347	18.985			295	100.488	183.284	19.19	0.229604
296	100.618	186.858	20.43			296	100.595	186.801	20.501	0.0939095
297	100.666	186.056	24.16			297	100.53	186.191	24.295	0.234406
298	103.237	183.317	23.673			298	103.074	183.414	23.771	0.213499
299	105.397	185.872	21.849			299	105.361	185.883	21.971	0.127675
300	104.813	188.493	24.58			300	104.78	188.536	24.65	0.0885325
301	105.804	186.006	27.307			301	105.816	186.111	27.376	0.126214
302	108.992	184.91	25.545			302	108.891	184.962	25.497	0.123325
303	110.076	188.507	25.001			303	109.901	188.57	24.791	0.280525
304	109.593	189.558	28.677			304	109.349	189.572	28.481	0.313286
305	112.863	187.746	29.475			305	112.493	187.616	29.319	0.422062
306	114.705	190.774	28.064			306	114.453	190.607	27.969	0.316888
307	112.194	193.652	27.803			307	111.964	193.497	27.744	0.28356
308	109.964	195.292	30.408			308	109.712	195.083	30.323	0.338245
309	106.239	195.11	29.746			309	105.963	194.865	29.773	0.370041
310	106.205	198.859	28.983			310	105.832	198.616	28.947	0.446625
311	108.384	197.992	25.989			311	108.126	197.894	25.981	0.276101
312	105.911	195.552	24.386			312	105.713	195.468	24.312	0.227455
313	102.776	197.151	22.937			313	102.717	197.211	22.728	0.225304
314	100.358	195.181	20.741			314	100.311	195.093	20.682	0.115905
315	98.333	196.547	17.863			315	98.374	196.427	17.725	0.187417
316	95.742	194.984	15.596			316	95.771	194.903	15.454	0.16603
317	94.225	195.857	12.246			317	94.25	195.812	12.109	0.146352
318	92.667	199.298	12.148			318	92.836	199.329	12.197	0.17867
319	90.267	201.424	10.113			319	90.366	201.577	10.391	0.332406
320	90.695	204.053	7.443			320	90.69	204.073	7.564	0.122744
321	90.348	207.764	7.914			321	90.452	207.811	8.042	0.171491
322	87.281	209.303	9.557			322	87.461	209.275	9.923	0.408828
323	86.129	212.873	8.837			323	86.32	212.795	8.979	0.250458
324	84.092	215.119	11.12			324	84.451	215.163	11.313	0.409959
325	82.385	218.446	10.616			325	82.554	218.444	10.929	0.355716
326	82.807	221.244	13.136			326	82.968	221.004	13.666	0.603673

## Sheet: Fig 6b
Relative enzyme activity (%)
MDDEF	K187A
1.02101	0.00343979
0.943211	0.0035579
1.03578	0.0035579

## Sheet: Sup Fig2a
rate (mmole/min/mg)	ATP = 1000 mM
MVAPP (mM)
300	7.85991	7.45043	7.97845
200	7.94181	7.7069	7.96767
150	8.00862	7.875	7.61207
100	7.7069	7.45474	7.15302
50	5.73707	5.69397	5.25
25	3.67026	2.80172	3.23707
15	2.44181	2.5431	2.25647
10	2.10776	1.46983	1.68966

## Sheet: Sup Fig2b
rate (mmole/min/mg)	MVAPP= 300 mM
ATP (mM)
1000	7.85991	7.45043	7.97845
800	7.9569	7.46767	7.69828
600	7.5194	6.88578	7.25431
400	6.32328	6.79526	5.92026
200	4.86207	4.95905	4.87284
100	3.51509	3.3125	2.84914
50	2.23491	1.82759	1.68103

## Sheet: Sup Fig2c
	Co (10mM)	Mg (10mM)
rate (mmole/min/mg)	88.556	261.638
	84.5259	255.862
	83.1034	250.409
